# Supplementary material for: Clinical Validation of a Deep Learning-Based 2D Ultrasound Steatosis Algorithm: Cutoff Transferability, Scanner Generalizability, and Comparison with FibroScan
Source: Diagnostics (Basel). 2026 Jan 14;16(2):267. doi: 10.3390/diagnostics16020267 (PMC12840080; doi:10.3390/diagnostics16020267)
Supplement: Supplementary file 1 [file diagnostics-16-00267-s001.zip]

Archive with 1 entries (1 files):
- diagnostics-3942633-supplementary.pdf
